# Supplementary material for: Organocatalytic Enantioselective Friedel–Crafts Reaction of Phenanthrenequinones and Indoles
Source: Molecules. 2025 Jan 4;30(1):172. doi: 10.3390/molecules30010172 (PMC11721978; doi:10.3390/molecules30010172)
Supplement: Supplementary file 1 [file molecules-30-00172-s001.zip]

Archive with 1 entries (1 files):
- molecules-3383158-supplementary.pdf
